# Supplementary material for: Rocket Dynamics of Capped Nanotubes: A Molecular Dynamics Study
Source: Nanomaterials (Basel). 2024 Jun 30;14(13):1134. doi: 10.3390/nano14131134 (PMC11243346; doi:10.3390/nano14131134)
Supplement: Supplementary file 1 [file nanomaterials-14-01134-s001.zip]

Archive with 1 entries (1 files):
- nanomaterials-3031406-supplementary.mp4
